# Supplementary material for: Implication of Long noncoding RNAs in the endothelial cell response to hypoxia revealed by RNA-sequencing
Source: Sci Rep. 2016 Apr 11;6:24141. doi: 10.1038/srep24141 (PMC4827084; doi:10.1038/srep24141)
Supplement: Supplementary Tables S3_S4_S6 [file srep24141-s2.xls]

## Sheet: Supplementary Table S3
SUPPLEMENTARY DATA Implication of Long noncoding RNAs in the endothelial cell response to hypoxia revealed by RNA-sequencing. Voellenkle C., Garcia-Manteiga J. M., Pedrotti S., Perfetti A., De Toma I., Da Silva D., Maimone B., Greco S., Fasanaro P., Creo P., Zaccagnini, G. , Gaetano C., Martelli F.
Supplementary Table S3. Significantly differentially expressed lncRNA identified in hypoxic HUVEC by RNA-sequencing. Differential expression analysis was performed by DESeq2. Expression values and relevant output of differential expression analysis are shown together with information on biotype, ID and genomic location as indicated by Ensembl 72. Adjusted p-value <5e-5 was applied as threshold. D…
Symbol	baseMean	log2 Fc	lfcSE	pvalue	padj	.	biotype	ensembl_gene_id	chr	start	end	strand
MIR210HG	482.562	4.77505	0.251497	2.20418e-80	1.07983e-76		processed_transcript	ENSG00000247095	11	565660	568457	-
KB-1460A1.5	186.092	2.01522	0.190318	3.36056e-26	7.65739e-24		lincRNA	ENSG00000261087	8	102179033	102181857	-
hsa-mir-146a	366.409	1.92667	0.18244	4.53828e-26	1.01059e-23		lincRNA	ENSG00000253522	5	159895275	159914433	+
AP001046.5	98.107	2.79716	0.272305	9.40491e-25	1.91812e-22		processed_transcript	ENSG00000237989	21	44778027	44782229	-
MIR503HG	3197.9	3.13794	0.308523	2.67559e-24	5.14028e-22		processed_transcript	ENSG00000223749	X	133677367	133680662	-
HOXD-AS1	2945.51	1.04993	0.103793	4.71208e-24	8.87864e-22		antisense	ENSG00000224189	2	177037923	177053686	-
CTB-85P21.2	43.5163	3.66088	0.370885	5.57996e-23	9.11208e-21		sense_overlapping	ENSG00000259787	5	143861871	143865249	+
XXYLT1-AS2	852.541	1.83404	0.186343	7.40101e-23	1.1986e-20		antisense	ENSG00000230266	3	194868600	194873519	+
RP11-354K1.1	105.723	2.69484	0.276447	1.87883e-22	2.96915e-20		processed_transcript	ENSG00000227764	1	211813037	211827923	+
LINC00607	7402.14	1.36511	0.142203	8.01171e-22	1.18937e-19		processed_transcript	ENSG00000235770	2	216476286	216708445	-
RP11-264M12.2	46.6594	3.01348	0.332995	1.43469e-19	1.63454e-17		antisense	ENSG00000261707	16	77775365	77776897	-
RP11-363E7.4	1018.01	2.02313	0.227392	5.73305e-19	6.00774e-17		sense_overlapping	ENSG00000260912	9	19453207	19455171	+
AC005682.5	299.284	-1.4496	0.166405	3.00487e-18	2.91502e-16		processed_transcript	ENSG00000228649	7	22893875	22901021	+
RP11-327L3.1	706.659	-1.14838	0.137187	5.71758e-17	4.6684e-15		processed_transcript	ENSG00000235387	9	35909480	35911683	+
RP11-184M15.1	237.864	-1.45317	0.176229	1.63906e-16	1.23061e-14		lincRNA	ENSG00000248187	4	129489127	129491686	-
RP11-132A1.4	177.096	-2.25057	0.281206	1.21136e-15	8.24231e-14		antisense	ENSG00000232445	7	100951627	100954266	+
RP11-347E10.1	51.7028	2.42821	0.307108	2.64301e-15	1.7037e-13		processed_transcript	ENSG00000254416	11	110225855	110277124	+
HIF1A-AS2	443.796	1.9113	0.242265	3.03895e-15	1.93978e-13		lincRNA	ENSG00000258667	14	62182276	62217815	-
PSMG3-AS1	342.348	1.13778	0.144428	3.33096e-15	2.11241e-13		lincRNA	ENSG00000230487	7	1609709	1629262	+
MEG8	210.312	1.589	0.201939	3.58326e-15	2.25056e-13		lincRNA	ENSG00000258399	14	101361107	101402336	+
RAMP2-AS1	321.658	1.27842	0.162751	3.99523e-15	2.46973e-13		lincRNA	ENSG00000197291	17	40905932	40913275	-
RECQL4	1750.98	-1.60922	0.205156	4.36728e-15	2.67441e-13		processed_transcript	ENSG00000160957	8	145736667	145743229	-
SERTAD4-AS1	919.08	1.64662	0.210165	4.69163e-15	2.85519e-13		antisense	ENSG00000203706	1	210404801	210407392	-
LINC00323	133.35	2.69321	0.34871	1.13309e-14	6.52487e-13		antisense	ENSG00000226496	21	42513427	42520060	-
ADORA2A-AS1	102.555	1.96125	0.256833	2.23545e-14	1.22307e-12		antisense	ENSG00000178803	22	24825178	24891042	-
AC011526.1	2618.72	1.29083	0.17135	4.94696e-14	2.54437e-12		lincRNA	ENSG00000267107	19	41960074	42006559	-
AC017002.1	95.5667	2.32243	0.309482	6.17843e-14	3.14474e-12		lincRNA	ENSG00000240350	2	112248850	112268567	+
MALAT1	15758.5	0.841203	0.112269	6.74581e-14	3.40698e-12		lincRNA	ENSG00000251562	11	65265233	65273940	+
CTC-546K23.1	336.171	-2.15995	0.28902	7.81745e-14	3.89798e-12		lincRNA	ENSG00000229855	5	120535399	120693093	+
SNHG3	3375.39	-0.987814	0.13476	2.29856e-13	1.06989e-11		processed_transcript	ENSG00000242125	1	28832492	28837404	+
RP3-399L15.3	122.27	1.61476	0.228247	1.49873e-12	5.96933e-11		processed_transcript	ENSG00000228624	6	114290865	114792869	+
LINC00277	110.77	1.78655	0.257876	4.27062e-12	1.58498e-10		processed_transcript	ENSG00000212766	15	69365266	69388160	+
H19	33.2749	3.00806	0.438688	7.0346e-12	2.50636e-10		processed_transcript	ENSG00000130600	11	2016406	2022700	-
AC078883.3	25.8997	3.14482	0.469648	2.14022e-11	6.97832e-10		antisense	ENSG00000232788	2	173328990	173330750	-
LINC00702	153.615	1.5256	0.231153	4.11228e-11	1.25913e-09		lincRNA	ENSG00000233117	10	4277752	4285981	-
RP11-818F20.5	348.61	1.25193	0.189905	4.32707e-11	1.31777e-09		antisense	ENSG00000257732	12	104656092	104674500	-
PRIM2	978.914	-1.36705	0.209536	6.83773e-11	2.00287e-09		processed_transcript	ENSG00000146143	6	57179603	57513375	+
AC093818.1	229.75	1.49337	0.229997	8.41483e-11	2.41078e-09		antisense	ENSG00000225205	2	173345568	173421324	-
CTD-3018O17.3	331.117	1.22319	0.190395	1.32312e-10	3.59608e-09		processed_transcript	ENSG00000269834	19	52892095	52901019	-
SNHG1	2639.03	-0.945116	0.147973	1.6907e-10	4.49539e-09		processed_transcript	ENSG00000255717	11	62619460	62623386	-
RP11-1398P2.1	97.6443	1.67981	0.26849	3.93713e-10	9.74141e-09		lincRNA	ENSG00000244459	4	1575789	1581980	-
CTC-378H22.1	19.2612	3.02834	0.484255	4.011e-10	9.89919e-09		antisense	ENSG00000254887	19	42636707	42641251	+
RP11-221N13.4	15.3675	-3.72862	0.598241	4.58654e-10	1.1165e-08		lincRNA	ENSG00000256915	12	66038114	66057079	+
RP11-235E17.6	257	1.50505	0.24321	6.0824e-10	1.43777e-08		antisense	ENSG00000262903	17	3558915	3561386	-
AC002480.3	522.367	0.973776	0.157477	6.26578e-10	1.47577e-08		processed_transcript	ENSG00000232759	7	22602956	22613615	+
AC010136.2	30.8388	2.74267	0.443818	6.42161e-10	1.50704e-08		antisense	ENSG00000223923	2	218843430	218857338	+
RP11-663P9.1	41.4217	2.23498	0.363258	7.62201e-10	1.75926e-08		lincRNA	ENSG00000250863	4	43982023	43983637	-
AC017048.3	975.188	0.871986	0.142334	8.99184e-10	2.04176e-08		lincRNA	ENSG00000163364	2	177494317	177502659	-
DLEU2	448.728	-2.33163	0.381825	1.01819e-09	2.29075e-08		processed_transcript	ENSG00000231607	13	50601269	50699856	-
CTC-471J1.2	73.3773	1.66431	0.272804	1.05581e-09	2.36453e-08		sense_overlapping	ENSG00000260160	19	52561743	52566956	-
RP11-68I18.10	120.029	1.37603	0.226761	1.29354e-09	2.86421e-08		sense_overlapping	ENSG00000261168	1	151102551	151104086	-
MEG3	31664.1	1.56651	0.25831	1.32413e-09	2.91874e-08		lincRNA	ENSG00000214548	14	101245747	101327368	+
RP11-529H20.6	69.6007	1.95588	0.323734	1.52559e-09	3.30338e-08		sense_overlapping	ENSG00000261372	14	92511119	92516990	-
RP11-77P16.4	52.3549	3.29537	0.549332	1.98693e-09	4.21062e-08		processed_transcript	ENSG00000249846	3	129831393	129839422	+
RP5-995J12.2	221.305	1.65425	0.275763	1.98756e-09	4.21062e-08		lincRNA	ENSG00000223891	20	42839600	42854667	+
SLC2A1-AS1	43.3977	2.19473	0.368505	2.58835e-09	5.33908e-08		processed_transcript	ENSG00000227533	1	43424720	43449029	+
CTD-2369P2.2	63.6553	1.65976	0.27985	3.01334e-09	6.13182e-08		lincRNA	ENSG00000175898	19	10332111	10333870	-
RP11-93L9.1	348.075	1.33506	0.225348	3.13405e-09	6.35107e-08		processed_transcript	ENSG00000249464	4	124571422	124851561	+
BCYRN1	2616.63	-1.56089	0.263961	3.35207e-09	6.77886e-08		lincRNA	ENSG00000236824	2	47558199	47571656	+
HOXA11-AS	944.726	1.16094	0.198032	4.56324e-09	8.95107e-08		antisense	ENSG00000240990	7	27224137	27228912	+
CTC-205M6.5	217.424	1.00477	0.173514	7.00832e-09	1.31799e-07		sense_overlapping	ENSG00000260841	5	180211782	180214869	-
RP11-322E11.5	1646.18	0.956643	0.167847	1.20176e-08	2.14282e-07		lincRNA	ENSG00000267583	18	33023833	33047052	-
RP11-255A11.21	105.06	-1.5569	0.273191	1.20536e-08	2.14571e-07		lincRNA	ENSG00000226562	9	33580693	33605289	+
RP11-145F16.2	355.489	1.02674	0.180906	1.38257e-08	2.44079e-07		sense_overlapping	ENSG00000261050	3	150181245	150184218	+
LINC00340	99.7769	1.34386	0.236849	1.39562e-08	2.46062e-07		lincRNA	ENSG00000238274	6	22056775	22111157	+
RP11-425M5.5	74.3709	2.58896	0.456511	1.4181e-08	2.49453e-07		processed_transcript	ENSG00000235167	20	36120874	36137633	-
LINC00305	26.9593	2.87052	0.514616	2.43319e-08	4.0305e-07		lincRNA	ENSG00000179676	18	61747243	61816264	-
RP11-923I11.6	246.775	1.46633	0.263139	2.51176e-08	4.15362e-07		processed_transcript	ENSG00000261586	12	52211683	52213934	+
RP11-395B7.7	2267.87	0.817267	0.146981	2.69194e-08	4.41803e-07		sense_overlapping	ENSG00000260336	7	100737328	100741248	+
AC012668.3	25.3303	2.94178	0.531578	3.12908e-08	5.08437e-07		lincRNA	ENSG00000227981	2	216444130	216447358	-
UHRF1	3351.47	-2.38615	0.434291	3.92139e-08	6.2832e-07		processed_transcript	ENSG00000034063	19	4903092	4962165	+
RP11-266E14.1	142.767	1.26989	0.234016	5.74636e-08	8.95116e-07		lincRNA	ENSG00000257859	12	106097981	106137840	+
RP11-802E16.3	153.817	1.14886	0.21301	6.91275e-08	1.05254e-06		processed_transcript	ENSG00000255031	11	67818207	67821229	+
RP11-111M22.3	236.963	-0.923081	0.172348	8.51301e-08	1.27344e-06		processed_transcript	ENSG00000255135	11	76152382	76155724	-
RUSC1-AS1	844.382	0.680697	0.127659	9.70647e-08	1.43013e-06		antisense	ENSG00000225855	1	155286654	155293967	-
RP11-161I2.1	109.659	1.36763	0.258065	1.16082e-07	1.67754e-06		processed_transcript	ENSG00000187229	8	18578415	18591915	+
EGOT	29.7947	2.33683	0.44385	1.40262e-07	1.9774e-06		lincRNA	ENSG00000235947	3	4790876	4793274	-
RP11-344E13.3	20.0723	2.90276	0.552075	1.45695e-07	2.04957e-06		antisense	ENSG00000233098	17	20771746	20905589	+
RP11-536O18.2	244.53	-1.01074	0.194795	2.11747e-07	2.86759e-06		lincRNA	ENSG00000270547	9	13406379	13433052	-
AP001053.11	291.322	0.878012	0.169753	2.31223e-07	3.10133e-06		antisense	ENSG00000215458	21	45225639	45232448	-
LINC00847	855.115	0.731382	0.142027	2.61052e-07	3.44948e-06		processed_transcript	ENSG00000245060	5	180257957	180262726	+
AC074212.5	282.148	1.00518	0.195672	2.79085e-07	3.66306e-06		processed_transcript	ENSG00000259605	19	46268043	46273064	+
BAIAP2-AS1	2423.39	0.706019	0.137476	2.81255e-07	3.68907e-06		lincRNA	ENSG00000226137	17	79002933	79008501	-
RP11-540A21.2	83.6532	1.58212	0.308119	2.8252e-07	3.70319e-06		processed_transcript	ENSG00000245522	11	9776317	9781080	-
RP11-340F14.5	84.8147	1.294	0.252248	2.8996e-07	3.78804e-06		sense_overlapping	ENSG00000261827	12	121625359	121625835	+
RP11-498C9.15	104.353	-1.41297	0.275852	3.01961e-07	3.93695e-06		lincRNA	ENSG00000263731	17	79836301	79838982	-
Z97634.5	47.19	1.36046	0.265697	3.04951e-07	3.968e-06		processed_transcript	ENSG00000236829	16	432097	442960	+
SNHG15	1126.38	-0.844898	0.165197	3.14581e-07	4.08789e-06		lincRNA	ENSG00000232956	7	45022622	45026560	-
RAD51-AS1	331.578	1.01332	0.200616	4.39459e-07	5.57028e-06		processed_transcript	ENSG00000245849	15	40978922	40987305	-
RP1-59D14.5	99.9327	1.09685	0.217541	4.60555e-07	5.80016e-06		antisense	ENSG00000263345	17	2278355	2282600	-
AC006129.4	59.9164	1.92198	0.382577	5.06674e-07	6.31201e-06		lincRNA	ENSG00000270164	19	42041545	42043266	+
RP4-614O4.12	18.1256	2.20242	0.43961	5.44449e-07	6.73974e-06		lincRNA	ENSG00000269202	20	33789550	33791091	-
RP11-351J23.1	23.4004	1.97526	0.395708	5.98446e-07	7.34784e-06		lincRNA	ENSG00000203688	6	168080306	168084467	-
TPT1-AS1	875.593	0.937311	0.187995	6.16924e-07	7.52754e-06		processed_transcript	ENSG00000170919	13	45915480	45965872	+
RP11-66N24.4	102.494	1.11852	0.224497	6.28126e-07	7.64994e-06		processed_transcript	ENSG00000157306	14	23980969	24029987	+
SNHG10	385.209	-0.935802	0.187889	6.33817e-07	7.70489e-06		antisense	ENSG00000247092	14	95998634	96001209	-
CTD-2267D19.6	57.5885	-2.29243	0.460328	6.35864e-07	7.72498e-06		lincRNA	ENSG00000270145	17	38459457	38460909	+
CTD-2384B11.2	51.3717	1.54849	0.311039	6.40971e-07	7.77256e-06		processed_transcript	ENSG00000225407	5	75987264	76012040	-
AC013400.2	25.6546	1.89514	0.382338	7.16928e-07	8.58211e-06		lincRNA	ENSG00000228784	2	20068635	20084808	+
RP11-420L9.5	1102.68	1.08192	0.218378	7.25764e-07	8.67729e-06		antisense	ENSG00000270504	6	3751345	3754105	+
AC144831.1	26.9777	2.46362	0.497424	7.31691e-07	8.73749e-06		lincRNA	ENSG00000261888	17	81061205	81063860	+
KB-1732A1.1	120.962	-1.13406	0.229552	7.79941e-07	9.26848e-06		lincRNA	ENSG00000253669	8	103817745	103822199	+
CTB-60B18.10	18.2688	3.16144	0.641009	8.14009e-07	9.63827e-06		lincRNA	ENSG00000268655	19	49521504	49522741	-
USP2-AS1	15.1997	-2.69276	0.554699	1.20725e-06	1.37303e-05		antisense	ENSG00000245248	11	119252488	119397374	+
RP11-49I11.1	153.089	1.38602	0.288543	1.55889e-06	1.72374e-05		antisense	ENSG00000260552	18	33759959	33767411	-
PCBP1-AS1	692.669	0.720274	0.150518	1.70719e-06	1.8679e-05		antisense	ENSG00000179818	2	70189395	70315978	-
RP11-138I1.3	37.941	-1.85039	0.387593	1.80546e-06	1.96227e-05		lincRNA	ENSG00000266651	17	16343793	16344266	-
RP11-521C20.4	149.854	1.10799	0.234495	2.30118e-06	2.42293e-05		processed_transcript	ENSG00000248508	15	40331512	40359491	+
OPLAH	317.278	1.4501	0.307455	2.39959e-06	2.50519e-05		processed_transcript	ENSG00000261479;ENSG00000178814	HG104_HG975_PATCH;8	145106167	145146004	-
TMPO-AS1	121.367	-1.30519	0.277121	2.47927e-06	2.57465e-05		processed_transcript	ENSG00000257167	12	98906751	98910200	-
RP11-553L6.5	452.562	0.876682	0.187074	2.78224e-06	2.84406e-05		lincRNA	ENSG00000259976	3	114033348	114035026	-
MEG9	539.01	1.36621	0.291933	2.87032e-06	2.92343e-05		lincRNA	ENSG00000223403	14	101536248	101539274	+
CTB-25B13.12	143.709	1.67757	0.358945	2.95958e-06	2.99848e-05		processed_transcript	ENSG00000267317	19	1457664	1462764	-
RP11-492E3.1	1833.2	1.14345	0.245706	3.26013e-06	3.27282e-05		lincRNA	ENSG00000204054	9	132245730	132275947	+
TMCC1-AS1	255.884	-0.774788	0.167497	3.73376e-06	3.6897e-05		antisense	ENSG00000271270	3	129612714	129637418	+
RP3-510D11.2	23.6977	1.82288	0.394317	3.78439e-06	3.73033e-05		lincRNA	ENSG00000234546	1	9242271	9243855	+
RP13-516M14.1	159.374	1.0008	0.217506	4.19959e-06	4.09225e-05		lincRNA	ENSG00000260563	17	80251592	80252786	+
RP11-496I9.1	16.3988	2.47018	0.536894	4.20738e-06	4.09577e-05		antisense	ENSG00000254815	11	557595	560107	+
AC017116.8	35.9377	1.5395	0.3348	4.26018e-06	4.14305e-05		processed_transcript	ENSG00000235314	7	44078770	44081905	+
AC156455.1	208.661	0.81012	0.176946	4.68687e-06	4.50879e-05		processed_transcript	ENSG00000256546	12	122501212	122506522	+
RP5-1024G6.8	539.289	-1.38445	0.302827	4.83623e-06	4.6388e-05		lincRNA	ENSG00000270172	1	53708036	53710212	-
RP11-159D12.2	1430.2	-0.64812	0.142029	5.03582e-06	4.82789e-05		lincRNA	ENSG00000264112	17	56066400	56072211	-

## Sheet: Supplementary Table S4
SUPPLEMENTARY DATA Implication of Long noncoding RNAs in the endothelial cell response to hypoxia revealed by RNA-sequencing. Voellenkle C., Garcia-Manteiga J. M., Pedrotti S., Perfetti A., De Toma I., Da Silva D., Maimone B., Greco S., Fasanaro P., Creo P., Zaccagnini, G. , Gaetano C., Martelli F.
Supplementary Table S4. Antisense non-coding and nearby sense protein-coding mRNAs measured by RNA-sequencing in hypoxic HUVEC. Antisense comprised in the signature or confirmed by qPCR are shown together with nearby protein-coding genes located on the opposite strand. Transcripts identified as significantly differentially expressed by RNA-sequencing are highlighted in grey. Antisense confirmed b…
Antisense non-coding	baseMean	log2 Fc	padj	ensembl_gene_id	chr	start	end	strand		Sense protein-coding	baseMean	log2 Fc	padj	ensembl_gene_id	chr	start	end	strand
HOXD-AS1	2945.51	1.04993	8.87864e-22	ENSG00000224189	2	177037923	177053686	-		HOXD1	810.911	1.41854	1.90603e-11	ENSG00000128645	2	177053307	177055688	+
XXYLT1-AS2 ***	852.541	1.83404	1.1986e-20	ENSG00000230266	3	194868600	194873519	+		XXYLT1	5138.54	0.223443	0.403331	ENSG00000173950	3	194789008	194991896	-
RP11-264M12.2	46.6594	3.01348	1.63454e-17	ENSG00000261707	16	77775365	77776897	-		NUDT7	80.2463	0.819893	0.00337188	ENSG00000140876	16	77756411	77776157	+
RP11-132A1.4	177.096	-2.25057	8.24231e-14	ENSG00000232445	7	100951627	100954266	+		RABL5	1464.44	0.223986	0.417068	ENSG00000128581	7	100956975	100965104	-
HIF1A-AS2	443.796	1.9113	1.93978e-13	ENSG00000258667	14	62182276	62217815	-		HIF1A	9417.78	-0.737792	0.000625436	ENSG00000100644	14	62162231	62214976	+
PSMG3-AS1	342.348	1.13778	2.11241e-13	ENSG00000230487	7	1609709	1629262	+		PSMG3	1078.68	0.284585	0.464424	ENSG00000157778	7	1606966	1610641	-
RAMP2-AS1	321.658	1.27842	2.46973e-13	ENSG00000197291	17	40905932	40913275	-		RAMP2	1356.23	2.05722	3.75089e-07	ENSG00000131477	17	40910465	40915059	+
SERTAD4-AS1	919.08	1.64662	2.85519e-13	ENSG00000203706	1	210404801	210407392	-		SERTAD4	1297.96	1.26495	5.49642e-15	ENSG00000082497	1	210406144	210419976	+
ADORA2A-AS1	102.555	1.96125	1.22307e-12	ENSG00000178803	22	24825178	24891042	-		ADORA2A	314.315	3.18616	8.21969e-51	ENSG00000128271	22	24813847	24838328	+
AC078883.3	25.8997	3.14482	6.97832e-10	ENSG00000232788	2	173328990	173330750	-		ITGA6	23506.9	-0.566195	0.207584	ENSG00000091409	2	173292082	173371181	+
RP11-818F20.5	348.61	1.25193	1.31777e-09	ENSG00000257732	12	104656092	104674500	-		TXNRD1	42145.8	-1.0334	0.00196523	ENSG00000198431	12	104609557	104744061	+
AC093818.1	229.75	1.49337	2.41078e-09	ENSG00000225205	2	173345568	173421324	-		ITGA6	23506.9	-0.566195	0.207584	ENSG00000091409	2	173292082	173371181	+
CTC-378H22.1	19.2612	3.02834	9.89919e-09	ENSG00000254887	19	42636707	42641251	+		POU2F2	876.146	1.1678	2.71534e-08	ENSG00000028277	19	42590262	42700737	-
RP11-235E17.6	257	1.50505	1.43777e-08	ENSG00000262903	17	3558915	3561386	-		CTNS	2009.28	0.673124	0.000652904	ENSG00000040531	17	3539762	3564836	+
AC010136.2	30.8388	2.74267	1.50704e-08	ENSG00000223923	2	218843430	218857338	+		TNS1	5103.94	0.542749	0.109137	ENSG00000079308	2	218664512	218867718	-
SLC2A1-AS1	43.3977	2.19473	5.33908e-08	ENSG00000227533	1	43424720	43449029	+		SLC2A1	9056.36	2.64768	6.86454e-71	ENSG00000117394	1	43391052	43424530	-
HOXA11-AS	944.726	1.16094	8.95107e-08	ENSG00000240990	7	27224137	27228912	+		HOXA11	896.545	0.172316	0.587467	ENSG00000005073	7	27221129	27224842	-
RUSC1-AS1	844.382	0.680697	1.43013e-06	ENSG00000225855	1	155286654	155293967	-		RUSC1	2741.36	-0.0270107	0.923163	ENSG00000160753	1	155290687	155300905	+
RP11-344E13.3	20.0723	2.90276	2.04957e-06	ENSG00000233098	17	20771746	20905589	+		CCDC144NL	5.24408	-1.30024	NA	ENSG00000205212	17	20739760	20799453	-
BAIAP2-AS1	2423.39	0.706019	3.68907e-06	ENSG00000226137	17	79002933	79008501	-		BAIAP2	1084.32	0.265622	0.301816	ENSG00000175866	17	79008948	79091232	+
RAD51-AS1	331.578	1.01332	5.57028e-06	ENSG00000245849	15	40978922	40987305	-		RAD51	1079.83	-1.62561	1.5608e-08	ENSG00000051180	15	40986972	41024354	+
RP1-59D14.5	99.9327	1.09685	5.80016e-06	ENSG00000263345	17	2278355	2282600	-		SGSM2	4648.06	0.681967	0.00514392	ENSG00000141258	17	2240792	2284352	+
TPT1-AS1	875.593	0.937311	7.52754e-06	ENSG00000170919	13	45915480	45965872	+		TPT1	130314	0.744351	0.0070515	ENSG00000133112	13	45911008	45915505	-
SNHG10	385.209	-0.935802	7.70489e-06	ENSG00000247092	14	95998634	96001209	-		GLRX5	3687.28	-0.13312	0.500759	ENSG00000182512	14	95999840	96011061	+
RP11-420L9.5	1102.68	1.08192	8.67729e-06	ENSG00000270504	6	3751345	3754105	+		PXDC1	6455.05	0.892147	0.0043108	ENSG00000168994	6	3722848	3752260	-
USP2_as ***	15.1997	-2.69276	1.37303e-05	ENSG00000245248	11	119252488	119397374	+		USP2	45.1703	0.103952	0.826864	ENSG00000036672	11	119225925	119252436	-
RP11-49I11.1	153.089	1.38602	1.72374e-05	ENSG00000260552	18	33759959	33767411	-		MOCOS	178.894	-0.464299	0.0213077	ENSG00000075643	18	33767482	33852120	+
PCBP1-AS1	692.669	0.720274	1.8679e-05	ENSG00000179818	2	70189395	70315978	-		PCBP1	9454.58	-0.0503204	0.807254	ENSG00000169564	2	70314585	70316332	+
TMPO-AS1	121.367	-1.30519	2.57465e-05	ENSG00000257167	12	98906751	98910200	-		TMPO	8330.51	-1.51094	2.26397e-05	ENSG00000120802	12	98909290	98944157	+
TMCC1-AS1 ***	255.884	-0.774788	3.6897e-05	ENSG00000271270	3	129612714	129637418	+		TMCC1	2282.96	0.600424	0.000119275	ENSG00000172765	3	129366635	129612419	-
RP11-496I9.1	16.3988	2.47018	4.09577e-05	ENSG00000254815	11	557595	560107	+		C11orf35	88.4329	1.91522	5.89504e-05	ENSG00000185522	11	554855	560779	-
NR2F1-AS1 ***	534.48	-0.692086	7.65488e-05	ENSG00000237187	5	92746995	92921354	-		NR2F1	2053.22	-1.75474	3.03926e-41	ENSG00000175745	5	92919043	92930321	+
DICER1-AS1***	64.7425	1.34575	8.3645e-05	ENSG00000235706	14	95623982	95646263	+		DICER1	3442.9	-0.539578	0.153149	ENSG00000100697	14	95552565	95624347	-
ADAMTS9-AS2 ***	51.4361	1.61286	9.26987e-05	ENSG00000241684	3	64670585	64997143	+		ADAMTS9	1339.54	-1.8043	2.36968e-12	ENSG00000163638	3	64501333	64673676	-

## Sheet: Supplementary Table S6
SUPPLEMENTARY DATA Implication of Long noncoding RNAs in the endothelial cell response to hypoxia revealed by RNA-sequencing. Voellenkle C., Garcia-Manteiga J. M., Pedrotti S., Perfetti A., De Toma I., Da Silva D., Maimone B., Greco S., Fasanaro P., Creo P., Zaccagnini, G. , Gaetano C., Martelli F.
Supplementary Table S6. H19 knockdown reveals a significant impact on EC transcriptome. HAOEC were transfected with an antisense LNA GapmeRs specific for H19 or with negative control and differential gene expression was determined by array analysis. Limma package was used for statistical assessment and the significance threshold was an adjusted p-value<0.05. Description of headers: “logFc”= log2 …
Gene Symbol	logFC	AveExpr	P.Value	adj.P.Val
C4orf49	5.54449	7.92153	1.86235e-10	2.44408e-06
OSAP	5.31244	7.82115	3.00348e-10	2.44408e-06
LOC100131713	5.99433	8.83737	1.62486e-08	8.81489e-05
GJA4	3.44141	9.15357	3.66009e-08	0.00014892
PCDH12	-3.51883	8.32505	8.0109e-08	0.000260755
PTP4A3	-3.19564	8.16717	1.12529e-07	0.000305234
PTP4A3	-3.07215	7.65988	1.50239e-07	0.000346885
PTX3	3.13641	7.06369	1.70512e-07	0.000346885
IL1RL1	2.99161	9.12853	2.08109e-07	0.000376331
PTP4A3	-2.8368	8.34551	3.06957e-07	0.000441346
LOC730525	-3.15343	11.008	3.17221e-07	0.000441346
IL1RL1	3.02793	10.2702	3.25416e-07	0.000441346
HLX	-2.91717	10.572	3.82394e-07	0.000444621
LOC100131672	2.83642	8.56499	3.8247e-07	0.000444621
LOC644889	3.08635	7.94565	4.12174e-07	0.000447209
16313	-3.29405	8.74102	4.77988e-07	0.000471907
RBP1	2.84949	6.6878	4.99954e-07	0.000471907
DKK1	2.72352	11.2933	5.21925e-07	0.000471907
LOC729362	2.88878	9.36744	5.87635e-07	0.000503356
CYBA	3.0347	8.49454	6.40575e-07	0.000521268
RGS4	2.72107	10.2658	7.10436e-07	0.000550588
LOC100134073	2.75899	10.2078	7.44481e-07	0.000550746
FBLN5	2.60177	7.45376	8.19135e-07	0.000558374
SULT1B1	2.76014	8.45066	8.23408e-07	0.000558374
LYVE1	-2.89438	7.88076	8.89722e-07	0.000579209
LYPD1	2.73649	8.02894	1.01281e-06	0.000633983
LYPD1	2.65172	9.34087	1.09263e-06	0.000658614
LOC653737	2.7539	10.9307	1.31439e-06	0.000763967
ART4	2.60117	8.86988	1.36129e-06	0.000763967
SLC40A1	2.44098	10.0028	2.08093e-06	0.0011289
MEF2C	-2.50368	9.4944	2.19084e-06	0.00115019
ANGPTL4	3.23223	7.16871	2.79436e-06	0.00142119
FBLN5	2.34837	6.04505	2.95604e-06	0.00145787
SNORD13	-2.4419	10.2868	3.53013e-06	0.00164841
RASGRP3	-2.4326	10.8267	3.54497e-06	0.00164841
PCDH17	-2.66932	11.0524	4.76868e-06	0.00215584
LOC729402	2.54461	8.65066	5.24394e-06	0.00230662
KIT	-2.3164	7.336	6.37026e-06	0.00272831
TM7SF2	-2.35519	9.77485	6.65135e-06	0.00277566
KCNN2	-2.29895	6.64505	8.3952e-06	0.00332697
TGFBI	2.14859	7.01283	8.42232e-06	0.00332697
HMGCS1	-2.1185	12.5896	8.61085e-06	0.00332697
LOC100129203	2.11643	6.57967	8.79014e-06	0.00332697
LOC441019	2.18054	11.7404	9.68677e-06	0.00355021
NRG1	2.39602	7.52563	1.01371e-05	0.00355021
SPRY1	-2.0932	10.1235	1.03225e-05	0.00355021
TAGLN	2.39774	8.18353	1.04687e-05	0.00355021
15486	2.061	8.39737	1.04707e-05	0.00355021
FAM74A3	2.06956	6.39221	1.09289e-05	0.00356929
SLC9A3R2	-2.13594	6.91006	1.09656e-05	0.00356929
CD34	-2.20128	11.9827	1.20744e-05	0.00378491
VCAM1	2.05023	9.16655	1.20931e-05	0.00378491
S1PR3	2.04859	7.21132	1.25049e-05	0.00383994
CD34	-2.22964	12.3024	1.36707e-05	0.00407585
DDIT4L	-2.0512	10.476	1.3774e-05	0.00407585
FST	2.0219	7.02846	1.52899e-05	0.00444362
PLEKHG1	-2.12172	8.34033	1.60742e-05	0.0045896
LSS	-1.93844	6.57152	1.80591e-05	0.0050451
LRRC17	1.98123	7.65096	1.82895e-05	0.0050451
CXCL1	1.9629	7.08536	1.92269e-05	0.0052153
15391	2.03726	7.71556	2.00603e-05	0.00535214
DLL3	1.98267	5.77368	2.11718e-05	0.0055576
HEY2	1.9418	10.26	2.26443e-05	0.00584978
DYSF	-2.02051	12.2335	2.40438e-05	0.00603979
14794	-1.929	6.43352	2.44823e-05	0.00603979
WSCD1	-2.12373	8.88791	2.44931e-05	0.00603979
TNFRSF12A	2.00974	9.88552	2.57425e-05	0.00625312
PPM1H	-1.95696	7.67115	2.70589e-05	0.00642881
MME	-1.94875	8.02868	2.72558e-05	0.00642881
TMEM63B	-2.43044	7.38622	3.01357e-05	0.00694752
APLN	-1.85194	11.3637	3.03087e-05	0.00694752
UBE2J1	-1.96625	11.4416	3.31122e-05	0.00748474
LOC389342	1.87428	13.5852	3.43297e-05	0.00765364
C13orf33	1.94255	7.21327	3.5996e-05	0.00785562
16067	1.94893	7.35889	3.6201e-05	0.00785562
DHCR7	-1.84397	11.0113	3.67257e-05	0.00786461
LOC729646	1.85277	11.1335	3.73113e-05	0.00788625
CXCR7	2.18267	8.1068	4.08649e-05	0.00852662
VASH1	-1.96624	11.3163	4.31548e-05	0.00868183
LOC645236	1.76755	8.78201	4.32031e-05	0.00868183
HECW2	-1.88605	11.7665	4.32091e-05	0.00868183
LSS	-1.75864	6.69232	4.48425e-05	0.00890015
LOC645968	1.80355	8.89947	4.57085e-05	0.00891638
LOC441896	1.75462	5.87616	4.602e-05	0.00891638
FST	1.87553	10.8035	4.90051e-05	0.00938303
CST1	2.39533	9.69756	5.01849e-05	0.00949721
IL8	1.73189	8.69807	5.18466e-05	0.00964972
C14orf4	-2.07613	10.4215	5.22017e-05	0.00964972
SMAD6	1.98741	9.66802	5.27696e-05	0.00964972
TP53I11	-1.76798	6.41202	5.4967e-05	0.00980653
LOC100129685	1.79544	13.5387	5.5079e-05	0.00980653
KIAA1274	-1.81062	10.5345	5.54348e-05	0.00980653
SPOCK1	1.74356	10.8177	5.64486e-05	0.00987851
ADAMTS9	-1.80551	8.36236	5.7768e-05	0.00993781
NEDD4L	-1.9716	8.95536	5.80087e-05	0.00993781
CLEC2D	1.9313	11.4342	5.94424e-05	0.0100773
LOX	-1.79587	10.5457	6.03575e-05	0.0100904
GPR116	-1.79225	11.6421	6.07592e-05	0.0100904
SPRY4	-1.8549	8.84219	6.26792e-05	0.0102133
LOC653156	1.81304	13.041	6.27547e-05	0.0102133
MFHAS1	-2.3189	7.35868	6.50788e-05	0.0104867
EEF1B2	1.81921	10.6003	6.66618e-05	0.0105734
SLC29A2	-1.92385	6.53753	6.69162e-05	0.0105734
RASSF9	1.69883	5.86522	6.92322e-05	0.0106247
ITGA10	-1.80325	12.0858	6.95999e-05	0.0106247
LOC440895	1.74027	8.81268	7.00543e-05	0.0106247
ACSS2	-1.77879	12.0192	7.01994e-05	0.0106247
KRT80	1.69394	8.48975	7.10393e-05	0.0106247
C12orf26	1.74719	9.57388	7.16424e-05	0.0106247
ANGPT2	-1.86335	10.946	7.18107e-05	0.0106247
VIPR1	-1.86206	8.19545	7.35933e-05	0.0107904
MVD	-1.83804	9.7014	7.89532e-05	0.0114729
MRAP2	2.06737	6.38769	8.11996e-05	0.0115258
LOC641849	1.87591	8.3703	8.19151e-05	0.0115258
FADS2	-1.65046	8.14532	8.22105e-05	0.0115258
LOC100131330	1.88524	7.20565	8.23894e-05	0.0115258
TCEAL7	1.76868	7.72634	8.33024e-05	0.0115258
MGP	1.65749	13.904	8.45845e-05	0.0115258
16569	-1.77307	8.04859	8.47673e-05	0.0115258
LSS	-1.68882	11.6849	8.49829e-05	0.0115258
ACP5	1.99243	6.668	8.83039e-05	0.0118772
MAFB	1.83214	7.55965	9.15607e-05	0.0122144
SPRY1	-1.99277	11.107	9.59322e-05	0.012509
C6orf117	1.63789	9.13886	9.656e-05	0.012509
ITPKB	-1.81454	8.61942	9.66919e-05	0.012509
DHCR7	-1.65065	10.7827	9.68438e-05	0.012509
HIST2H4B	1.64443	6.63213	0.000100029	0.0128187
DENND4C	-1.94529	10.3506	0.000102287	0.0129376
PODXL	-1.63222	9.40839	0.00010299	0.0129376
ALDH1A1	1.69122	11.5784	0.000103341	0.0129376
TCF7	1.88436	6.34979	0.000104414	0.0129721
FASN	-1.65382	12.7666	0.000112586	0.0138813
NCRNA00152	1.7302	7.26293	0.000116416	0.0142364
AIM1	-1.58581	6.40538	0.000118065	0.0142364
LOC100130943	1.72406	6.84274	0.00011809	0.0142364
DKFZp686O24166	-1.63772	9.46601	0.000119697	0.0142804
UQCRH	1.5844	9.89513	0.000120842	0.0142804
LOC727818	1.73496	7.35167	0.000121088	0.0142804
TFAP2A	1.83732	6.62137	0.000122977	0.0143989
C9orf58	-1.63012	10.2592	0.000124525	0.0144344
MFSD6	-1.57396	7.05595	0.000125581	0.0144344
SYNM	-1.71721	9.77345	0.000125941	0.0144344
B3GALT4	-1.58397	7.26143	0.000126982	0.014452
LOC651309	-1.98209	7.53545	0.000131376	0.0148054
UACA	-1.68223	8.38282	0.000131907	0.0148054
LOC387763	1.7101	6.3706	0.000135672	0.0151237
GSN	-1.57486	10.2109	0.00013751	0.0152244
IL6	1.6746	8.81978	0.000143558	0.0157866
ARHGAP27	-1.63268	6.53957	0.000147766	0.0161402
HIP1R	-2.03777	8.11159	0.000149189	0.016187
TERC	1.7598	7.69807	0.000150687	0.0162413
FYN	-1.67842	9.23457	0.000152873	0.0162655
MAGED2	1.79968	6.89208	0.000152911	0.0162655
CLDN11	1.75681	10.256	0.000155656	0.01645
KLF2	-1.6292	11.2793	0.000158947	0.0166894
IL3RA	-1.53911	7.95267	0.000162272	0.0169294
SCARNA9	1.64233	7.14727	0.000164277	0.0169539
ANGPT2	-1.58312	12.4303	0.000164591	0.0169539
MRPL47	1.68676	6.65231	0.000166077	0.0169993
ELOVL6	-1.54005	10.4082	0.000172055	0.0175012
LOC441073	1.56998	8.84275	0.000180316	0.0181289
RRAGD	-1.698	10.7952	0.000181592	0.0181289
CASZ1	-1.53502	6.69517	0.000181999	0.0181289
SGK1	1.84558	10.6018	0.000183541	0.0181289
ACSS2	-1.58082	11.9401	0.000183795	0.0181289
CTNNAL1	1.53789	10.811	0.000186644	0.018299
LOC390876	1.57489	6.04497	0.000188149	0.018336
CHST1	-1.5524	8.91801	0.000193964	0.0186307
OSTCL	1.86586	6.74468	0.000194208	0.0186307
SEMA6D	-1.88038	7.77399	0.000195973	0.0186307
ID2	2.06221	7.00348	0.000197628	0.0186307
BEX5	1.67261	7.43516	0.000197747	0.0186307
ID1	1.6421	5.8608	0.000198371	0.0186307
LOC728782	1.49666	13.2523	0.000199273	0.0186307
TFPI	1.50916	8.99863	0.000201867	0.0186307
MYCN	-2.20132	10.1456	0.000201903	0.0186307
RPA4	-1.62019	7.08099	0.000203277	0.0186307
LOC653105	1.75525	6.84734	0.000203764	0.0186307
FSD1	1.54456	6.71889	0.000207389	0.0188562
RPL36A	1.49296	9.32451	0.000213258	0.0190047
PGBD3	1.49096	8.23812	0.000213999	0.0190047
TBX18	1.49882	6.72749	0.000214058	0.0190047
SYNGR1	1.59614	5.50205	0.000214566	0.0190047
GPR126	1.63678	5.88339	0.000214861	0.0190047
LYN	-1.48628	11.9707	0.000220795	0.0194076
MT1G	1.49736	8.79811	0.000221801	0.0194076
LOC202227	1.84881	7.13133	0.000229821	0.0199756
NPC1	-1.5133	10.9466	0.000231423	0.0199756
PPP1R3C	1.50027	7.88621	0.000232148	0.0199756
ARHGAP25	-1.56033	5.97277	0.000233202	0.0199756
RAPGEF1	-2.07972	7.80472	0.000242184	0.0205297
C13orf15	-1.47559	13.0541	0.000242194	0.0205297
MMP28	1.49887	6.84058	0.000245758	0.0207239
GLIPR1	1.55858	10.7547	0.000248317	0.0207479
C14orf139	-2.20879	8.32986	0.000248592	0.0207479
LOC100130750	1.46234	6.25235	0.000250477	0.0207985
YY1AP1	1.5751	5.86591	0.000259157	0.0214101
UCP2	-1.60218	6.76304	0.000262947	0.0214202
14440	-1.88543	6.56753	0.000263104	0.0214202
STX11	1.7303	7.36105	0.000263228	0.0214202
15395	-1.88258	8.16941	0.000268258	0.0217209
CD109	-1.53799	8.25101	0.000274395	0.0220045
HIST2H2BE	-1.51247	6.47414	0.000274465	0.0220045
TRO	1.4395	6.16305	0.000278738	0.0222375
CLCN6	-1.57116	9.23713	0.000281143	0.02232
SGK1	1.61411	10.7437	0.000285134	0.022527
GDF3	1.52123	6.79458	0.000289751	0.0227811
FLJ22536	1.47744	8.90258	0.000306821	0.0240057
14142	1.48398	6.48634	0.000308276	0.0240057
CXCR7	1.52549	10.0906	0.000312344	0.0241675
C17orf67	-1.63285	7.04269	0.000314013	0.0241675
FZD8	1.45929	7.16344	0.000314808	0.0241675
TSPAN18	-1.47226	10.5602	0.000317426	0.024254
MYO1B	-1.41637	8.49859	0.000320747	0.0243186
RAB17	-2.00644	7.30931	0.000321626	0.0243186
IL8	1.501	7.22293	0.000322754	0.0243186
LOC729342	1.50533	7.20584	0.000335579	0.0250546
HMGCR	-1.41912	11.772	0.000335601	0.0250546
GPRC5A	1.58237	5.74608	0.000345328	0.0256631
CARD11	1.48242	6.55167	0.000349227	0.0258223
GIMAP5	-1.48663	7.05948	0.000350644	0.0258223
BAG2	1.44404	6.03459	0.000352442	0.0258378
PCDH7	1.48222	9.67977	0.000358937	0.026071
COL1A2	1.87102	6.87067	0.000359108	0.026071
FYN	-1.40552	8.97864	0.000360428	0.026071
NID2	-1.61476	8.26892	0.000362306	0.0260908
LOC541471	1.48761	5.60307	0.000383455	0.0274796
LOC651894	1.47368	11.382	0.000386589	0.0274796
ZC3H12C	-1.50687	9.2343	0.000386656	0.0274796
LOC199800	-1.41411	6.60255	0.000401457	0.0284075
ALDH1A1	1.56811	12.485	0.000409947	0.0287854
COPS2	1.76568	7.18282	0.000410336	0.0287854
MACF1	-2.04806	7.63028	0.000414322	0.0288827
PLSCR4	1.61895	9.96893	0.000415272	0.0288827
PROCR	1.41689	12.666	0.000423023	0.029163
LOC392501	1.60189	6.14767	0.000423217	0.029163
NOTCH4	-1.50375	10.1487	0.000424678	0.029163
IRAK1BP1	1.42526	7.03897	0.000427908	0.0292614
S100A4	-1.52491	8.86251	0.000431042	0.0293524
GMFG	-1.4962	10.5109	0.000460731	0.0312261
SNORA79	1.77643	9.48538	0.000464692	0.0312261
KIAA1202	-1.55725	8.68301	0.000465402	0.0312261
SCD	-1.45136	13.7656	0.000466234	0.0312261
MGP	1.36586	14.0529	0.000478404	0.0319099
ID1	1.45896	10.6846	0.000494257	0.0327342
ETS1	-1.34452	9.90087	0.000494785	0.0327342
RPS7	1.36854	11.218	0.000504492	0.0332413
VIP	-1.53352	7.1764	0.00051121	0.03344
FGFR4	-1.33775	7.75403	0.000511616	0.03344
LOC100131526	1.38184	8.83085	0.000517665	0.0337
LOC402057	1.43916	6.98921	0.000526726	0.0341532
RPS7	1.39011	11.3403	0.000530101	0.0342357
CIC	-1.50084	9.15195	0.000534272	0.0343687
ASS1	1.53571	7.86783	0.000542611	0.0347677
MLL	-1.626	7.49649	0.000551855	0.0352213
ARL4A	1.4601	10.0526	0.000555025	0.0352853
LOC391825	1.35434	7.7364	0.000561095	0.0355324
HES1	1.42465	7.84753	0.000563798	0.0355652
C12orf77	1.34614	6.39595	0.000569331	0.0357075
JAG2	-1.50476	8.04174	0.000570442	0.0357075
LOC100128389	1.37032	6.4926	0.000580166	0.036177
ARL9	1.37489	6.18497	0.000587961	0.0365232
IQGAP2	1.3806	5.6674	0.000595587	0.0367054
MALL	-1.41027	12.4561	0.000596323	0.0367054
TMEM173	-1.38978	12.2295	0.000597661	0.0367054
LOC389156	1.32652	11.3503	0.000605442	0.0369578
PDGFD	-1.3119	8.33176	0.000606312	0.0369578
CH25H	1.90205	7.91716	0.000609442	0.0370099
LOC285943	1.30697	6.21484	0.000615635	0.037247
NME1	1.38242	6.91397	0.00062009	0.0372598
ADARB1	-1.37448	8.29409	0.000620424	0.0372598
CCND1	-1.50745	13.3279	0.000643382	0.038447
KLF11	-1.30395	9.56502	0.000644917	0.038447
TATDN1	1.35166	7.44514	0.000652326	0.0387467
C14orf19	1.46039	5.64813	0.000656018	0.0388244
FAM38B	1.37471	6.90357	0.000658445	0.0388268
LOC100129443	-1.43375	6.43134	0.000662499	0.0389248
LOC100128410	1.47637	8.60105	0.000668032	0.0391087
FZD9	-1.2893	7.38637	0.00067926	0.0396235
TSPAN18	-1.75204	6.47375	0.000688815	0.03996
DHCR24	-1.32817	11.1867	0.000689939	0.03996
CD40	-1.41006	9.09478	0.000694088	0.0400577
MYO1B	-1.28428	7.00162	0.000701265	0.0403289
STAT4	1.3705	6.38828	0.000710642	0.0406145
UQCRB	1.28093	11.4659	0.000711222	0.0406145
SGK	1.30969	11.7201	0.000715427	0.0407118
LOC100131323	1.6074	6.71708	0.000719457	0.0407524
CXCL2	1.43259	6.90595	0.000721148	0.0407524
LOC729686	1.40943	9.00326	0.000730394	0.041132
PGD	-1.27498	12.2084	0.000741407	0.0416083
AFAP1L1	-1.32795	10.3148	0.000751066	0.0420055
LOC100131205	1.2891	12.7456	0.000764288	0.0423724
MYO1D	-1.34202	9.94012	0.000766625	0.0423724
LOC646966	1.40928	8.27788	0.000767831	0.0423724
DOCK6	-1.43071	10.4991	0.000768041	0.0423724
RND3	1.30207	9.88846	0.000771042	0.0423943
ABI2	1.31614	7.66648	0.000791995	0.0433158
HSD3B7	-1.37137	6.2548	0.000798214	0.0433158
HMGA2	1.33127	6.51433	0.00079911	0.0433158
DIXDC1	1.38472	7.01102	0.000801639	0.0433158
PANX2	-1.37132	8.90242	0.000802507	0.0433158
SREBF1	-1.27339	7.38435	0.000803771	0.0433158
RPL41	1.27745	7.22785	0.000808549	0.0433939
ABCB9	-1.27145	10.3126	0.000810552	0.0433939
LOC389156	1.29322	11.4305	0.000814259	0.0434494
CYB5R2	1.332	7.13402	0.000824085	0.04383
TP53TG1	1.6122	5.95953	0.000835471	0.0442908
C7orf36	1.27733	9.16477	0.000843988	0.0444702
OAS2	-1.47022	11.3234	0.000846292	0.0444702
DCBLD2	1.2889	9.29587	0.000850259	0.0444702
GALNTL2	-1.67844	8.04528	0.000851623	0.0444702
KLHL5	-1.25447	11.3085	0.000855043	0.0444702
ST8SIA4	-1.2822	6.04361	0.000855248	0.0444702
GCSH	1.47826	10.0062	0.000874593	0.0451887
SSH1	-1.40472	9.02123	0.000874621	0.0451887
VGLL4	-1.32835	10.8079	0.00088173	0.0454119
MTHFR	-1.28921	9.08974	0.000889503	0.0456677
SIK2	-1.29414	6.01193	0.000893673	0.0457375
ANKRD37	1.42749	9.1183	0.000901226	0.0459194
FAM162A	1.2937	7.53571	0.000902869	0.0459194
WDR62	-1.52486	6.42699	0.000912661	0.0462727
13720	-1.33478	7.66136	0.000926444	0.0468257
LOC126235	1.24599	5.72537	0.000933294	0.0469246
LOC729236	1.24019	14.0036	0.000936141	0.0469246
FUT8	1.24875	8.12438	0.000941192	0.0469246
CLCN6	-1.34805	8.83012	0.000943095	0.0469246
ENC1	1.26782	8.64724	0.000949302	0.0469246
LOC100134728	1.65541	7.89469	0.000951834	0.0469246
SLC12A2	-1.33682	7.47674	0.000952388	0.0469246
LOC729780	1.63193	6.55913	0.000954813	0.0469246
C1orf24	-1.28247	8.86696	0.000958436	0.0469246
MIR1974	1.92736	7.24635	0.000964685	0.0469246
INF2	-1.37159	9.26776	0.000965312	0.0469246
DGKE	-1.32878	7.59285	0.000966856	0.0469246
CTNNAL1	1.35138	10.9304	0.000969407	0.0469246
MOBP	1.41249	6.38282	0.000972958	0.0469246
CTSC	1.44508	10.6183	0.000974409	0.0469246
TSPAN12	1.4764	5.97694	0.000974533	0.0469246
CDGAP	-1.35536	7.65364	0.00098133	0.0470602
ATP8B1	-1.28909	8.72027	0.000983131	0.0470602
C1orf31	1.4072	7.92322	0.000992526	0.0471292
ISG20	-1.30465	10.4928	0.000992953	0.0471292
DNAJB4	1.6889	8.65371	0.00099326	0.0471292
LOC728791	1.58015	8.39156	0.00100216	0.0474134
MYST3	-1.36549	11.1509	0.00100718	0.047418
LOC441013	1.38695	7.31493	0.00100809	0.047418
ZMYND15	-1.37064	7.40037	0.00101252	0.0474893
PRG2	-1.50823	6.29098	0.00103204	0.0482242
HRSP12	1.28004	9.29684	0.00103789	0.0482242
RPL12P6	1.25175	11.8326	0.00103897	0.0482242
CCL23	1.27378	11.7946	0.0010426	0.0482242
LOC100132547	1.40769	9.70885	0.00104449	0.0482242
NAT11	-1.33807	6.27819	0.00104597	0.0482242
ANKDD1A	-1.28096	7.08133	0.00106791	0.0488837
ZBTB16	-1.2354	9.68398	0.00106912	0.0488837
HTT	-1.53705	6.85278	0.00107199	0.0488837
KIAA1324	1.28537	7.89175	0.00107318	0.0488837
TP53INP2	-1.42608	9.69313	0.00107529	0.0488837
GFOD1	-1.31479	11.5338	0.00109252	0.0492745
NUDT1	1.32944	10.1535	0.00109285	0.0492745
IDI1	-1.33371	9.98271	0.00109481	0.0492745
CCL23	1.2857	10.0063	0.001096	0.0492745
HSPC111	1.43959	9.99563	0.00111281	0.0497574
LOC441046	1.32952	5.44574	0.00111285	0.0497574
ADORA2B	1.39695	9.42359	0.00111637	0.049778
MIPOL1	1.32409	7.58819	0.00112048	0.0497874
ZBTB16	-1.34038	8.70588	0.0011227	0.0497874
LOC644590	-1.23224	6.49294	0.00113738	0.049894
FBP1	1.24636	7.21789	0.00113957	0.049894
CORO6	-1.38686	7.2422	0.00114052	0.049894
WDR81	-1.39255	7.90496	0.00114126	0.049894
PARP10	-1.43463	6.73618	0.00114134	0.049894
DNAJB4	1.91478	7.64765	0.00114745	0.049894
SHFM1	1.2967	9.31105	0.00115672	0.049894
ECM1	-1.27125	6.69829	0.00115691	0.049894
ABCA3	-1.29287	8.60453	0.0011574	0.049894
CTU2	1.25998	5.58279	0.00115896	0.049894
SPTBN1	-1.6288	10.6578	0.00116112	0.049894
STK10	-1.26638	8.72483	0.00116189	0.049894
LOC158376	1.38304	8.8892	0.00116682	0.0499736
LOC729832	1.25664	5.78419	0.00117037	0.049994
